# Supplementary material for: The Exploitation of Sodium Deoxycholate-Stabilized Nano-Vesicular Gel for Ameliorating the Antipsychotic Efficiency of Sulpiride
Source: Gels. 2024 Mar 31;10(4):239. doi: 10.3390/gels10040239 (PMC11048809; doi:10.3390/gels10040239)
Supplement: Supplementary file 1 [file gels-10-00239-s001.zip]

Archive with 1 entries (1 files):
- gels-2926421-supplementary.pdf
